# Supplementary material for: A novel cuproptosis-related prognostic lncRNA signature for predicting immune and drug therapy response in hepatocellular carcinoma
Source: Front Immunol. 2022 Sep 15;13:954653. doi: 10.3389/fimmu.2022.954653 (PMC9521313; doi:10.3389/fimmu.2022.954653)
Supplement: Supplementary Table 1 — Identification of differentially expressed cuproptosis-related genes in HCC. [file Table_1.xlsx]

## Sheet: riskDiff
gene	lowMean	highMean	logFC	pValue	fdr
CA9	0.545204	1.84374	1.75777	8.59e-12	4.78e-11
NTS	0.621842	1.54344	1.31153	1.12e-06	2.64e-06
CEP55	0.625333	1.41947	1.18265	7.93e-23	1.92e-20
DKK1	0.753292	1.66304	1.14254	1.33e-07	3.63e-07
AC099850.3	0.797662	1.75855	1.14054	2.99e-22	4.82e-20
DEPDC1B	0.684086	1.50707	1.13949	4.09e-20	2.65e-18
SULT1C2	0.78621	1.72087	1.13015	1.99e-17	4.81e-16
PKIB	0.77087	1.63986	1.08901	2.08e-13	1.61e-12
POSTN	0.974753	2.07029	1.08672	3.57e-12	2.15e-11
GTSE1	0.671984	1.417	1.07634	1.52e-20	1.22e-18
ELOVL7	0.729774	1.53503	1.07274	2.27e-12	1.42e-11
COLCA2	0.669351	1.39993	1.06452	3.91e-15	4.72e-14
SPHK1	1.03815	2.16973	1.0635	8.3e-15	9.12e-14
NXPH4	0.703561	1.45785	1.0511	2.37e-11	1.22e-10
TMEM132A	0.745665	1.52984	1.03678	2.97e-15	3.7e-14
CTHRC1	1.1117	2.27998	1.03626	3.11e-17	7.09e-16
KIF18B	0.724924	1.48672	1.03623	2.32e-18	7.45e-17
UPK3A	0.954976	1.95668	1.03487	2.33e-10	1e-09
IL4I1	0.703024	1.43857	1.03299	3.9e-14	3.6e-13
BUB1B	0.748911	1.5296	1.03028	3.94e-20	2.57e-18
SULF1	0.757694	1.54486	1.02779	1.42e-11	7.61e-11
TRIP13	0.78724	1.59775	1.02117	1.68e-21	1.96e-19
MAPK13	0.893788	1.81237	1.01987	1.35e-15	1.84e-14
KRT19	1.03751	2.10357	1.01971	6.18e-07	1.52e-06
IGF2BP2	1.13361	2.28783	1.01306	3.52e-19	1.65e-17
AC004862.1	1.3243	0.654307	-1.01719	1.22e-10	5.48e-10
ADORA2BP1	1.49343	0.712413	-1.06784	1.44e-13	1.16e-12
CYP1A1	2.40848	1.12909	-1.09296	8.39e-08	2.35e-07
LINC00844	3.58375	1.62249	-1.14326	2.74e-15	3.44e-14
AC007207.2	1.44454	0.633678	-1.18879	0.000234278	0.000398043
CYP1A2	2.72301	1.18178	-1.20424	1.26e-09	4.76e-09
TTC36	3.23025	1.38736	-1.21931	2.32e-19	1.15e-17
UGT1A2P	1.39998	0.599696	-1.22311	2.51e-07	6.55e-07
PAGE4	1.56788	0.609319	-1.36355	1.86e-05	3.68e-05
