# Supplementary material for: A novel cuproptosis-related prognostic lncRNA signature for predicting immune and drug therapy response in hepatocellular carcinoma
Source: Front Immunol. 2022 Sep 15;13:954653. doi: 10.3389/fimmu.2022.954653 (PMC9521313; doi:10.3389/fimmu.2022.954653)
Supplement: Supplementary Table 2 — Screening of genes with different risks of cuproptosis. [file Table_2.xlsx]

## Sheet: cuproptosisExp
ID	TCGA-DD-A4NG-01A	TCGA-G3-AAV4-01A	TCGA-2Y-A9H1-01A	TCGA-BC-A10Y-01A	TCGA-K7-AAU7-01A	TCGA-BC-A10W-01A	TCGA-DD-AACV-01A	TCGA-DD-AAD3-01A	TCGA-DD-A39X-11A	TCGA-DD-A1EI-01A	TCGA-DD-AAC9-01A	TCGA-DD-A1EC-11A	TCGA-DD-AACT-01A	TCGA-GJ-A6C0-01A	TCGA-CC-5258-01A	TCGA-DD-A1EL-11A	TCGA-DD-AADP-01A	TCGA-DD-AACW-01A	TCGA-ZS-A9CD-01A	TCGA-UB-A7MF-01A	TCGA-WX-AA46-01A	TCGA-CC-A8HV-01A	TCGA-DD-A39W-11A	TCGA-DD-AADQ-01A	TCGA-DD-AADB-01A	TCGA-DD-A1EA-01A	TCGA-5R-AA1C-01A	TCGA-DD-A113-01A	TCGA-2Y-A9H9-01A	TCGA-CC-A7IE-01A	TCGA-XR-A8TD-01A	TCGA-DD-AAD2-01A	TCGA-DD-AACY-01A	TCGA-CC-A7IF-01A	TCGA-DD-AACD-01A	TCGA-DD-A3A5-11A	TCGA-ED-A4XI-01A	TCGA-CC-A9FW-01A	TCGA-DD-A3A3-11A	TCGA-DD-A39V-11A	TCGA-G3-A5SJ-01A	TCGA-DD-AAE2-01A	TCGA-G3-A7M9-01A	TCGA-EP-A2KC-01A	TCGA-2Y-A9GS-01A	TCGA-ED-A7PX-01A	TCGA-DD-AADC-01A	TCGA-DD-AAVZ-01A	TCGA-CC-A3MA-01A
NFE2L2	3.35871	4.91867	2.92136	4.16472	3.99843	4.66295	4.48866	3.78633	3.80572	3.74624	3.17739	4.0527	3.35515	3.8254	3.75472	3.95839	3.854	4.05357	3.28442	3.0159	4.0542	3.53013	3.69864	3.47474	4.18452	4.3297	3.96975	3.86111	3.37377	4.22123	3.27453	3.27866	3.46628	3.40137	2.71177	4.08339	3.86688	3.16762	3.80138	3.67389	4.38566	3.57617	3.59797	4.52065	4.04615	3.53177	3.98976	3.48694	4.12337
NLRP3	0.203112	0.273939	0.0734675	0.161636	0.733627	0.549942	0.0811591	0.27424	0.19492	0.366329	0.240623	0.527121	0.224542	0.471011	0.41217	0.505938	0.210703	0.182486	0.255825	0.400634	0.303501	0.0459787	0.31209	0.0370873	0.211968	0.564774	0.16838	0.18725	0.214269	0.286655	0.84969	0.612447	0.109783	0.108044	0.303862	0.0815466	0.638438	0.227019	0.894158	0.249912	0.35803	0.276358	0.154249	0.131711	0.602763	0.481723	0.105235	0.213429	0.358505
ATP7B	1.67505	2.54829	1.04427	1.7378	1.78319	1.82385	1.56289	2.44938	1.97678	2.39579	1.82169	2.48796	1.95949	2.51192	3.77341	2.46412	2.72978	3.56706	2.08026	1.16631	2.24863	0.491517	2.22037	1.82816	3.58647	3.47719	2.38339	1.6127	2.2949	3.27209	1.47319	1.88781	1.74699	1.6182	1.18759	1.97565	2.25419	2.52219	1.3695	1.77215	1.6728	1.74107	2.81778	3.18398	2.29105	1.26534	1.62024	3.20726	1.25972
ATP7A	0.632655	0.832793	0.177754	0.656465	0.948724	1.42441	0.609838	0.574443	0.269118	0.842243	0.214479	0.534508	0.542833	0.896338	0.855807	0.528933	0.464731	0.526556	0.73151	0.602409	0.411425	0.827062	0.346155	0.292921	0.548767	1.65331	0.584249	0.63648	0.373863	0.781768	0.83029	0.506843	0.287463	0.492858	0.325377	0.242474	0.528971	0.729073	0.384297	0.202107	0.800186	0.831803	0.687498	0.745627	0.827386	1.23813	0.802672	0.472066	1.61709
SLC31A1	4.5388	4.89898	3.55295	4.56934	3.68295	4.5109	5.0656	3.92863	4.52923	4.45673	4.25187	5.26814	4.37319	3.96804	3.54311	5.10829	4.33617	4.51406	4.50836	4.19448	4.87065	3.73634	5.28699	4.39074	4.55136	4.60428	5.80442	4.23039	3.69968	3.28362	4.1994	4.38637	4.66401	3.92774	3.21782	4.75131	4.46924	3.97194	4.37512	4.8013	3.72977	5.34842	4.23738	4.27192	4.14395	3.3555	4.17529	3.44664	3.28728
FDX1	3.51798	3.74995	4.07685	4.07699	3.55029	3.43702	3.60941	4.30548	3.8174	3.54142	3.94912	3.56436	3.99524	3.50665	3.05946	3.85262	3.23957	4.15717	4.22846	3.24415	4.35171	3.37621	4.01887	4.09585	3.72163	2.92852	3.67309	3.33589	3.89515	3.4143	4.03806	3.9196	3.10271	3.86184	3.6034	3.94978	4.02219	3.63757	3.93152	3.78802	2.7217	4.36009	3.44637	3.2951	4.50078	3.42119	3.66644	4.70663	3.01336
LIAS	2.09057	2.54705	2.02723	1.80116	3.08084	2.1344	2.40935	2.52765	1.86455	3.97374	2.55735	1.99966	2.43402	1.84725	2.54443	2.12395	2.55856	2.72177	2.41976	1.54591	2.27202	3.12968	1.94127	2.35209	3.2197	2.07434	3.33634	2.66969	1.9746	1.79132	1.73867	2.24923	1.72128	2.20004	2.46628	1.98808	2.54404	2.44845	1.4869	1.73246	2.21309	2.23326	3.02086	2.50349	1.98967	2.14271	2.01954	2.08752	2.5173
LIPT1	1.25396	1.7935	0.726206	1.19778	1.34466	1.94053	0.993104	1.07936	0.939935	1.34634	1.08817	0.879034	1.60654	1.13068	1.42379	1.07635	0.805412	1.49022	0.975057	1.01322	1.27889	2.01153	1.01066	1.1466	1.40209	1.6943	2.11085	1.28696	0.676987	1.34458	0.976088	1.28531	1.00483	1.0767	0.921142	1.01035	1.41449	1.28961	1.04888	0.89279	1.82192	1.21544	2.28412	1.38493	1.58877	1.04936	1.59674	1.64343	2.72926
LIPT2	0.945323	1.19298	0.525739	1.79519	1.38218	1.00525	0.761905	0.396828	1.05307	1.14938	0.359379	0.883362	0.351738	0.72104	1.67062	1.06826	1.38433	1.20935	0.564125	1.08466	0.973558	1.34415	0.899928	1.21529	1.18176	0.944032	0.879385	1.08604	0.817206	2.08731	1.26161	0.713906	0.545424	0.926253	1.49459	0.833801	0.671563	1.35672	0.734635	0.584903	1.04144	0.829264	2.00534	0.655023	0.754648	1.46624	1.25	0.479912	0.99075
DLD	4.15918	3.98057	2.42896	3.27478	3.81468	4.97139	3.6174	3.99776	3.58276	3.90686	3.9556	3.59488	3.69184	3.65489	3.51258	4.08088	3.80889	3.5029	3.5496	4.13424	4.2255	3.29159	3.88124	2.7798	3.49614	3.91933	3.8873	4.55991	4.82463	2.72622	4.34682	3.70126	3.46373	3.12337	3.72572	3.61733	4.09908	4.58237	3.33883	3.73968	3.64447	3.53356	4.13942	3.67765	4.49444	4.4826	3.86895	3.75431	4.0781
DLAT	2.84935	2.54031	2.28955	2.57686	3.18175	4.14022	1.87449	2.23356	1.61889	3.11858	2.49362	1.82549	2.17393	2.05309	4.19583	2.0564	1.67907	1.88494	3.28959	2.43305	2.49863	1.67817	1.89981	2.7014	3.26885	3.70243	3.15	2.62896	2.62143	3.44352	4.18038	3.93791	1.45829	2.43491	2.19321	2.06704	2.29336	3.56544	2.15083	1.8977	2.09929	2.09831	4.00835	2.95252	3.92171	3.2554	3.32907	2.40697	3.63733
PDHA1	3.4071	4.20182	3.27066	4.02418	3.85153	4.70429	4.09447	4.05418	3.67733	4.39907	3.81593	3.53499	3.71508	3.93463	3.70273	4.04108	4.14417	4.09432	4.17307	4.97851	4.09051	3.32371	3.86912	4.03018	4.35604	4.52482	4.15684	4.62983	3.9836	4.0266	4.73842	4.41851	3.8035	4.2458	5.10169	3.66203	4.28971	4.49116	3.37454	3.83896	4.01669	3.81846	5.10419	3.92382	4.79192	5.02592	4.48718	4.26651	4.65732
PDHB	2.84206	4.40166	3.13536	4.63223	3.64613	4.01552	3.84732	3.73998	3.94432	4.31845	3.75192	3.21807	3.44378	3.52048	4.52062	3.78214	4.31456	4.54652	3.65125	4.55164	3.99713	4.21381	3.54729	4.2705	4.68325	3.56065	4.76494	3.62305	3.60907	3.75092	4.10715	3.77786	3.88814	3.65016	3.4624	3.41918	4.02802	3.60577	3.31788	3.43792	3.79729	4.03165	4.80524	3.32015	4.30183	3.49032	3.57356	4.14288	3.23057
MTF1	0.585357	1.24803	0.559609	1.16932	1.61791	1.66805	1.1603	0.974405	0.69916	1.27948	0.994466	1.13812	0.725517	0.792802	0.984306	0.79962	0.777985	0.525728	1.0562	0.879797	0.927701	0.998783	0.648052	0.823195	1.0515	1.79194	1.26648	1.02951	1.3641	0.596996	0.876464	0.919601	0.756207	0.567082	0.831512	0.687689	1.24255	0.869312	0.876867	0.4936	1.25586	0.945184	2.05109	0.937693	1.86127	1.54465	1.35265	0.903173	2.2586
GLS	0.909336	0.8633	1.06697	0.797313	2.64088	2.76182	2.25413	1.9531	0.607618	2.86157	0.74085	1.0584	2.09365	2.36379	2.47743	1.23016	2.0311	1.95826	2.44252	1.92011	0.77714	2.99927	0.781032	0.860088	2.74514	0.697279	0.746424	3.25783	0.787964	2.48273	2.21689	2.38885	3.18778	1.18235	0.438578	0.400211	2.30234	1.27253	1.0677	1.06679	2.64964	0.933411	3.03648	1.97826	1.90589	4.05631	1.8159	2.70754	4.41997
CDKN2A	0.249989	2.49253	2.6352	3.85653	3.65206	3.36835	3.62205	0.877941	0.033063	1.52591	2.18978	0.060587	1.14488	3.53482	3.30051	0.475195	1.301	0.124275	1.37948	0.382862	0.260843	4.56391	0.0495175	1.22364	3.42355	2.25704	3.38677	2.35946	2.0966	1.48999	2.61196	0.610374	1.13112	2.76079	0.651914	0.0389786	0.875076	1.71438	0.143815	0.0439799	3.24016	2.48401	2.87587	1.81103	2.06522	3.61361	2.51524	0.371531	2.63934
DBT	1.19546	2.44879	1.26073	2.58724	1.66488	3.13496	2.48368	1.94652	2.45949	1.56147	1.45303	2.78463	1.22265	1.60167	1.80235	2.69757	2.35815	1.54462	1.42066	1.68742	2.2909	1.16365	2.6322	1.45551	2.06509	2.20622	2.42881	1.99957	1.94692	1.30923	1.49998	1.68547	1.96531	1.73517	1.32772	2.32889	2.33808	1.50359	1.88603	2.19383	1.92976	2.22504	2.49242	1.54839	1.98512	1.34376	1.55142	1.41239	2.01853
GCSH	2.7704	3.07588	2.29656	2.01531	1.68623	1.78155	2.07769	2.20734	2.59652	2.42789	2.48023	2.14955	3.47639	3.6189	2.65703	3.19642	1.79275	3.16887	2.78211	2.11833	2.72861	1.86611	2.83002	2.34941	3.23748	2.61182	3.67884	1.67951	3.05476	2.52259	2.12627	2.28955	2.20511	1.71579	2.04294	2.81626	2.5929	2.59932	2.27776	2.77068	2.33095	2.35755	2.35913	2.64743	2.71979	1.62269	3.07892	2.41119	1.54109
DLST	3.99861	4.84418	2.52129	4.20542	4.5958	5.18406	4.05653	4.35181	4.00522	4.16485	4.45529	4.05315	4.28741	3.80788	4.43223	3.97883	4.52861	4.84859	4.97726	4.39462	4.35524	3.51753	4.27492	3.64624	3.92929	4.6748	4.76681	4.79584	4.05186	4.36351	3.86738	4.83472	4.91571	3.89271	3.8449	4.04772	5.23636	4.1666	4.09847	4.13902	4.26844	4.26535	4.93732	3.99782	4.58604	4.30201	4.37098	5.49805	3.99887
[truncated: 375 more columns]
